# Supplementary material for: A novel multi-model estimation of phosphorus in coal and its ash using FTIR spectroscopy
Source: Sci Rep. 2024 Jun 14;14:13785. doi: 10.1038/s41598-024-63672-x (PMC11637066; doi:10.1038/s41598-024-63672-x)
Supplement: Supplementary file 1 — Supplementary Information. [file 41598_2024_63672_MOESM1_ESM.zip]

Archive with 2 entries (2 files):
- Supplementary Information (SI).docx
- SI Guide.doc
